# Supplementary material for: Sternum drop during trip recovery differs between the laboratory and real world – An exploratory pilot study
Source: PLoS One. 2025 Jul 17;20(7):e0328621. doi: 10.1371/journal.pone.0328621 (PMC12270113; doi:10.1371/journal.pone.0328621)
Supplement: S1 File — This spreadsheet file includes the data analyzed in this paper. (XLSX) [file pone.0328621.s001.xlsx]

## Sheet: data to share
Subject ID	Training group	Setting	Trip # if lab	Sex	Body mass (kg)	gait speed (m/s)	IMU Sternum drop (cm)	Trip Outcome
S01	control	Lab	1	M	92.1	1.27239	17.6597	Fall
S01	control	Lab	2	M	92.1	1.46363	23.5735	HA
S07	control	Lab	1	F	89.3	1.54782	10.8669	Recovery
S09	control	Lab	1	F	61.7	1.5695	19.0532	HA
S09	control	Lab	2	F	61.7	1.47378	12.1821	Recovery
S10	PBT	Lab	1	F	91.2	1.84008	19.7869	Fall
S10	PBT	Lab	2	F	91.2	1.86912	18.1671	Fall
S15	control	Lab	2	F	65.5	1.48687	-0.772451	Recovery
S18	PBT	Lab	1	M	82.1	1.60751	9.94491	Recovery
S18	PBT	Lab	2	M	82.1	1.61023	29.0236	HA
S28	control	Lab	1	M	104.3	1.65578	12.0632	Recovery
S36	PBT	Lab	1	F	57.6	1.54463	6.44005	Recovery
S36	PBT	Lab	2	F	57.6	1.59014	10.8141	Recovery
S37	PBT	Lab	1	F	69	1.38084	3.29607	Fall
S44	PBT	Lab	1	M	76.6	1.38104	25.3872	Fall
S44	PBT	Lab	2	M	76.6	1.33939	8.64019	Recovery
S51	control	Lab	1	M	74.5	1.62848	6.90322	Recovery
S51	control	Lab	2	M	74.5	1.63357	-10.6771	Recovery
S54	PBT	Lab	1	F	83.7	1.41357	18.588	Fall
S54	PBT	Lab	2	F	83.7	1.45432	22.7254	Fall
S59	PBT	Lab	1	M	114.7	1.37504	-8.18129	Recovery
S59	PBT	Lab	2	M	114.7	1.54861	-7.46604	Recovery
S01	control	RW		M	92.1		3.13	Recovery
S07	control	RW		F	89.3		9.2592	Recovery
S09	control	RW		F	61.7		-1.76304	Recovery
S09	control	RW		F	61.7		5.84097	Recovery
S10	PBT	RW		F	91.2		4.61336	Recovery
S15	control	RW		F	65.5		0.326124	Recovery
S18	PBT	RW		M	82.1		1.1834	Recovery
S28	control	RW		M	104.3		-0.27515	Recovery
S36	PBT	RW		F	57.6		-5.41836	Recovery
S36	PBT	RW		F	57.6		-0.261076	Recovery
S37	PBT	RW		F	69		2.56717	Recovery
S44	PBT	RW		M	76.6		3.62912	Recovery
S44	PBT	RW		M	76.6		-2.35567	Recovery
S51	control	RW		M	74.5		-2.08005	Recovery
S51	control	RW		M	74.5		-0.523055	Recovery
S51	control	RW		M	74.5		-2.69724	Recovery
S51	control	RW		M	74.5		-0.4873	Recovery
S51	control	RW		M	74.5		-1.59857	Recovery
S54	PBT	RW		F	83.7		3.08586	Recovery
S59	PBT	RW		M	114.7		8.11786	Recovery
S59	PBT	RW		M	114.7		5.70666	Recovery
S74	control	RW		F	75.8		-0.220571	Recovery
S74	control	RW		F	75.8		-1.77618	Recovery
S74	control	RW		F	75.8		2.04881	Recovery
